# Supplementary material for: Opioid Addiction and Opioid Receptor Dimerization: Structural Modeling of the OPRD1 and OPRM1 Heterodimer and Its Signaling Pathways
Source: Int J Mol Sci. 2021 Sep 24;22(19):10290. doi: 10.3390/ijms221910290 (PMC8509015; doi:10.3390/ijms221910290)
Supplement: Supplementary file 1 [file ijms-22-10290-s001.zip]

Archive with 8 entries (8 files):
- Khalyfa-MCT2 supple- 08-14-2021.pptx
- Table S1-OTUs -6-10-21.xlsx
- Table S2 -Fecal-LCMS--6-10-21.xlsx
- Table S3 -Serum-LCMS-original-6-10-21.xlsx
- Table S4 _plasma polar-normalized-1.xlsx
- Table S5-plasma nonpolar-Normalized-1.xlsx
- Table S6 -Fecal polar-normalized-1-6-10-21.xlsx
- Table S7 _fecal nonpolar-Normalized-1.xlsx
