# Supplementary material for: Opioid Addiction and Opioid Receptor Dimerization: Structural Modeling of the OPRD1 and OPRM1 Heterodimer and Its Signaling Pathways
Source: Int J Mol Sci. 2021 Sep 24;22(19):10290. doi: 10.3390/ijms221910290 (PMC8509015; doi:10.3390/ijms221910290)
Supplement: Supplementary file 1 [file ijms-22-10290-s001.zip › Table S1-OTUs -6-10-21.xlsx]

## Sheet: Final-2
Table S1: List of fecal OTUs statistically significant identified in KO compared to controls mice using 16S rRNA.
#OTU ID	Phylum	Class	Order	Family	Genus	MCT2 (-)	MCT2 (+)	Fold change (log2)	P-value
OTU_62	Firmicutes	Clostridia	Clostridiales	Ruminococcaceae	Oscillibacter	5.4 ± 6.6	364.6 ± 176.2	6.07721	1.22888e-06
OTU_135	Firmicutes	Clostridia	Clostridiales	Clostridiales vadinBB60 group	uncultured bacterium	4.6 ± 3.9	58.4 ± 31.3	3.66626	9.89239e-05
OTU_59	Firmicutes	Erysipelotrichia	Erysipelotrichales	Erysipelotrichaceae	Turicibacter	2.6 ± 2.4	410.6 ± 115.9	7.30308	0.000120508
OTU_54	Firmicutes	Clostridia	Clostridiales	Lachnospiraceae	Lachnospiraceae NK4A136 group	28.6 ± 36.6	585.2 ± 190.3	4.35484	0.000138953
OTU_161	Firmicutes	Clostridia	Clostridiales	Ruminococcaceae	Harryflintia	3.6 ± 3.3	36.8 ± 17.8	3.35364	0.000195902
OTU_12	Bacteroidetes	Bacteroidia	Bacteroidales	Muribaculaceae	uncultured bacterium	2492.2 ± 559.7	751.6 ± 773.6	-1.72938	0.000339511
OTU_78	Bacteroidetes	Bacteroidia	Bacteroidales	Muribaculaceae	uncultured bacterium	192.2 ± 50.1	49.2 ± 82.3	-1.96588	0.000541518
OTU_88	Bacteroidetes	Bacteroidia	Bacteroidales	Rikenellaceae	Alistipes	25.6 ± 20.2	185.4 ± 44.1	2.85643	0.000546076
OTU_305	Firmicutes	Clostridia	Clostridiales	Ruminococcaceae	Ruminococcaceae UCG-014	23.8 ± 29.8	126.4 ± 50.1	2.40896	0.000846741
OTU_111	Firmicutes	Clostridia	Clostridiales	Lachnospiraceae	GCA-900066575	32.2 ± 21.1	118.4 ± 31.2	1.87854	0.00102302
OTU_110	Firmicutes	Clostridia	Clostridiales	Lachnospiraceae	uncultured	12.2 ± .1	108.4 ± 41.3	3.15141	0.00123112
OTU_73	Firmicutes	Clostridia	Clostridiales	Lachnospiraceae	uncultured	30.01 ± 46.2	320.6 ± 87.8	3.41774	0.00129187
OTU_172	Firmicutes	Clostridia	Clostridiales	Family XIII	Family XIII UCG-001	11.12 ± 6.2	32.8 ± 14.2	1.57619	0.00129847
OTU_48	Firmicutes	Clostridia	Clostridiales	Lachnospiraceae	uncultured	142.02 ± 63.1	521.2 ± 145.1	1.87595	0.00151444
OTU_28	Bacteroidetes	Bacteroidia	Bacteroidales	Muribaculaceae	uncultured bacterium	1513.4 ± 516.1	296.4 ± 705.6	-2.35218	0.00154631
OTU_140	Firmicutes	Clostridia	Clostridiales	Lachnospiraceae	uncultured	6.4 ± 5.5	59.8 ± 35.6	3.224	0.00213491
OTU_63	Firmicutes	Clostridia	Clostridiales	Lachnospiraceae	uncultured	49.5 ± 38.4	446.2 ± 215.1	3.18684	0.00232579
OTU_55	Bacteroidetes	Bacteroidia	Bacteroidales	Marinifilaceae	Odoribacter	1.2 ± 1.9	430.8 ± 161.5	8.48784	0.00245542
OTU_146	Firmicutes	Clostridia	Clostridiales	Ruminococcaceae	Oscillibacter	13.2 ± 6.9	38.6 ± 7.3	1.54806	0.00309766
OTU_51	Bacteroidetes	Bacteroidia	Bacteroidales	Muribaculaceae	uncultured bacterium	958.1 ± 363.8	256.4 ± 345.4	-1.90163	0.00506217
OTU_83	Firmicutes	Clostridia	Clostridiales	Lachnospiraceae	Lachnoclostridium	65.4 ± 50.1	316.6 ± 145.5	2.2753	0.00508222
OTU_126	Verrucomicrobia	Verrucomicrobiae	Verrucomicrobiales	Akkermansiaceae	Akkermansia	59.3 ± 9.94	2.4 ± 37.2	-4.61961	0.00550896
OTU_165	Actinobacteria	Coriobacteriia	Coriobacteriales	Eggerthellaceae	Enterorhabdus	15.4 ± 8.1	34.4 ± 11.2	1.15948	0.00625818
OTU_104	Firmicutes	Clostridia	Clostridiales	Lachnospiraceae	Lachnospiraceae NK4A136 group	1.2 ± 1.5	143.2 ± 59.5	7.16189	0.00746139
OTU_79	Firmicutes	Clostridia	Clostridiales	Lachnospiraceae	uncultured	23.8 ± 16.8	232.2 ± 131.2	3.33442	0.00783049
OTU_351	Bacteroidetes	Bacteroidia	Bacteroidales	Muribaculaceae	uncultured bacterium	17.8 ± 7.9	31.8 ± 8.9	0.83715	0.00925663
OTU_130	Firmicutes	Clostridia	Clostridiales	Lachnospiraceae	uncultured	0.6 ± 0.8	89.8 ± 22.7	7.22561	0.0101834
OTU_60	Bacteroidetes	_Bacteroidia	Bacteroidales	Muribaculaceae	uncultured bacterium	81.8 ± 66.7	400.4 ± 194.7	2.29127	0.0110993
OTU_82	Firmicutes	Clostridia	Clostridiales	Ruminococcaceae	Ruminiclostridium 9	58.4 ± 15.7	212.4 ± 33.1	1.86274	0.0114552
OTU_38	Firmicutes	Clostridia	Clostridiales	Lachnospiraceae	uncultured	121.6 ± 150.3	695.4 ± 336.4	2.5157	0.0117079
OTU_6	Bacteroidetes	Bacteroidia	Bacteroidales	Rikenellaceae	Alistipes	1399.2 ± 1453.7	4840.8 ± 1989.9	1.79064	0.0118138
OTU_412	Bacteroidetes	Bacteroidia	Bacteroidales	Muribaculaceae	uncultured bacterium	11.6 ± 11.3	31.2 ± 13.5	1.42742	0.0120396
OTU_272	Firmicutes	Clostridia	Clostridiales	Ruminococcaceae	Ruminococcus 1	3.2 ± 2.7	80.8 ± 43.2	4.65821	0.0125669
OTU_239	Firmicutes	Clostridia	Clostridiales	Lachnospiraceae	uncultured	5.8 ± 5.1	18.8 ± 4.5	1.69661	0.013124
OTU_92	Firmicutes	Clostridia	Clostridiales	Lachnospiraceae	Lachnoclostridium	203.4 ± 127.2	1.8 ± 151.5	-6.82018	0.0132221
OTU_139	Firmicutes	Clostridia	Clostridiales	Lachnospiraceae	uncultured	10.4 ± 9.4	253.8 ± 133.8	4.60904	0.0136639
OTU_30	Bacteroidetes	Bacteroidia	Bacteroidales	Muribaculaceae	uncultured bacterium	407.8 ± 320.6	1031.6 ± 341.1	1.33895	0.0145544
OTU_208	Firmicutes	Clostridia	Clostridiales	Clostridiales vadinBB60 group	uncultured bacterium	1.8 ± 2.2	15.6 ± 3.3	3.05889	0.0152568
OTU_314	Firmicutes	Clostridia	Clostridiales	Ruminococcaceae	uncultured	6.1 ± 3.4	33.8 ± 5.6	2.49399	0.0155841
OTU_128	Firmicutes	Clostridia	Clostridiales	Lachnospiraceae	uncultured	2.6 ± 3.5	79.6 ± 57.5	4.93618	0.0155954
OTU_58	Bacteroidetes	Bacteroidia	Bacteroidales	Muribaculaceae	uncultured bacterium	886.6 ± 542.1	79.8 ± 466.5	-3.47382	0.0177089
OTU_369	Firmicutes	Clostridia	Clostridiales	Lachnospiraceae	Lachnospiraceae UCG-006	30.8 ± 6.1	13.6 ± 9.9	-1.17932	0.0180667
OTU_450	Bacteroidetes	Bacteroidia	Bacteroidales	Muribaculaceae	uncultured bacterium	3.6 ± 3.1	14.2 ± 4.8	1.97982	0.0206909
OTU_15	Proteobacteria	Deltaproteobacteria	Desulfovibrionales	Desulfovibrionaceae	Desulfovibrio	253.2 ± 140.8	2144.6 ± 1214.8	3.08236	0.0226765
OTU_118	Firmicutes	Clostridia	Clostridiales	Lachnospiraceae	Lachnospiraceae UCG-008	27.2 ± 26.7	135.6 ± 77.2	2.31768	0.0228814
OTU_159	Actinobacteria	Coriobacteriia	Coriobacteriales	Eggerthellaceae	Enterorhabdus	2.4 ± 4.3	62.2 ± 35.1	4.69581	0.0270002
OTU_136	Firmicutes	Clostridia	Clostridiales	Ruminococcaceae	Ruminococcaceae UCG-014	6.4 ± 7.4	92.8 ± 46.1	3.85798	0.0332322
OTU_129	Firmicutes	Clostridia	Clostridiales	Ruminococcaceae	Ruminiclostridium	13.2 ± 12.6	53.8 ± 17.7	2.00545	0.0363735
OTU_432	Firmicutes	Clostridia	Clostridiales	Ruminococcaceae	Ruminococcus 1	0.4 ± 0.8	38.4 ± 8.6	6.58496	0.0364384
OTU_133	Firmicutes	Clostridia	Clostridiales	Lachnospiraceae	Roseburia	16.8 ± 9.7	52.6 ± 28.4	1.6466	0.0384361
OTU_168	Proteobacteria	Alphaproteobacteria	Rhodospirillales	uncultured;	Azospirillum sp. 47_25	27.4 ± 21.7	0.6 ± 23.5	-5.51307	0.0388328
OTU_13	Firmicutes	Clostridia	Clostridiales	Lachnospiraceae	Lachnospiraceae NK4A136 group	13.2 ± 9.4	3310.2 ± 622.5	7.97024	0.0390233
OTU_91	Firmicutes	Clostridia	Clostridiales	Lachnospiraceae	GCA-900066575	12.6 ± 8.6	165.8 ± 104.4	3.71795	0.0417235
OTU_299	Firmicutes	Clostridia	Clostridiales	Lachnospiraceae	Lachnoclostridium	19.4 ± 20.4	62.7 ± 22.60	1.67621	0.0427659
OTU_188	Firmicutes	Clostridia	Clostridiales	Peptococcaceae	uncultured	6.6 ± 7.9	18.2 ± 5.3	1.4634	0.043658
OTU_124	Firmicutes	Clostridia	Clostridiales	Family XIII	Eubacterium] nodatum group	58.6 ± 34.9	13.4 ± 42.1	-2.12867	0.0464665
OTU_53	Firmicutes	Clostridia	Clostridiales	Lachnospiraceae	Lachnospiraceae UCG-008	4.8 ± 9.1	663.2 ± 68.1	7.11027	0.0467465
OTU_352	Bacteroidetes	Bacteroidia	Bacteroidales	Muribaculaceae	uncultured bacterium	35.4 ± 21.8	9.6 ± 24.5	-1.88264	0.0478115
OTU_127	Firmicutes	Clostridia	Clostridiales	Lachnospiraceae	Marvinbryantia	76.6 ± 55.2	11.8 ± 61.1	-2.69856	0.0490963
