# Supplementary material for: Opioid Addiction and Opioid Receptor Dimerization: Structural Modeling of the OPRD1 and OPRM1 Heterodimer and Its Signaling Pathways
Source: Int J Mol Sci. 2021 Sep 24;22(19):10290. doi: 10.3390/ijms221910290 (PMC8509015; doi:10.3390/ijms221910290)
Supplement: Supplementary file 1 [file ijms-22-10290-s001.zip › Table S2 -Fecal-LCMS--6-10-21.xlsx]

## Sheet: Sheet2
Table S2: List of fecal significant abundance compounds identified in KO compared to controls mice using ultra high-pressure liquid chromatography-mass spectroscopy (LCMS).
Bucket label	RT	m/z	Formula	MCT2 (-)	MCT2 (+)	Fold changes P/N	P-value
117.07949 Da 38.22 s	0.64	118.087	C5H11NO2	199913.19 ± 19642.74	32433.22 ± 5182.23	0.162237	1.84684e-07
407.30441 Da 856.21 s	14.27	408.312	C24H41NO4	34660.82 ± 5971.35	661.51 ± 393.27	0.0190855	3.24551e-06
505.27147 Da 855.64 s	14.26	506.279	C17H43N7O6S2	11549.29 ± 2468.92	124.26 ± 248.52	0.0107594	1.56545e-05
384.20583 Da 494.13 s	8.24	385.213	C22H28N2O4	20535.45 ± 4979.84	329.46 ± 423.31	0.0160436	4.04315e-05
505.18521 Da 201.67 s	3.36	506.192	C27H27N3O7	558.42 ± 463.171	7652.20 ± 1874.18	13.7033	8.00226e-05
101.04766 Da 37.72 s	0.63	102.055	C4H7NO2	7165.88 ± 624.37	21240.38 ± 4217.73	2.9641	0.000169032
372.26697 Da 856.16 s	14.27	373.274	C24H36O3	80381.28 ± 14861.93	22795.70 ± 11239.31	0.283595	0.000264879
370.25117 Da 808.29 s	13.47	371.258	C24H34O3	9860.72 ± 3278.87	1045.03 ± 526.51	0.10598	0.0007203
147.05410 Da 37.79 s	0.63	148.061	C5H9NO4	21182.83 ± 10872.02	86218.69 ± 22325.81	4.07021	0.00078519
534.26356 Da 1909.69 s	31.83	535.271	C33H34N4O3	91228.68 ± 13983.47	45391.26 ± 10887.11	0.497555	0.000850048
227.04277 Da 79.86 s	1.33	228.05	C9H9NO6	1385.42 ± 348.19	6569.32 ± 2115.02	4.74174	0.00129327
431.26971 Da 1947.32 s	32.46	432.277	C26H33N5O	8746.67 ± 1514.06	4519.14 ± 883.91	0.51667	0.00131708
372.26673 Da 1229.79 s	20.5	373.274	C24H36O3	2799.59 ± 1048.61	7198.11 ± 1499.81	2.57113	0.00134343
438.35020 Da 1590.97 s	26.52	439.357	C30H46O2	31006.80 ± 5888.04	79230.88 ± 19593.14	2.55527	0.0015133
303.14314 Da 36.36 s	0.61	304.151	C12H21N3O6	24588.09 ± 9055.66	2235.93 ± 2936.29	0.0909358	0.00154961
175.09541 Da 37.58 s	0.63	176.103	C6H13N3O3	723.37 ± 1446.74	15682.99 ± 6337.07	21.6803	0.00174887
129.04268 Da 37.25 s	0.62	130.05	C5H7NO3	11535.41 ± 1281.69	38946.79 ± 11957.31	3.37628	0.00185293
310.15326 Da 114.55 s	1.91	311.161	C15H22N2O5	6870.73 ± 2309.09	1610.84 ± 453.90	0.23445	0.00208251
416.24671 Da 1947.32 s	32.46	417.254	C27H32N2O2	9377.98 ± 1910.63	4674.82 ± 944.59	0.498489	0.00224661
423.29856 Da 808.09 s	13.47	424.306	C18H42N5O4P	5844.64 ± 2487.32	333.96 ± 286.67	0.0571411	0.00228103
416.32956 Da 2072.42 s	34.54	417.337	C27H44O3	26250.08 ± 3906.24	15133.97 ± 3345.63	0.57653	0.00253687
647.49050 Da 2083.04 s	34.72	648.498	C28H70N7O5PS	14799.82 ± 2363.65	7775.85 ± 2311.83	0.525402	0.00280346
278.22510 Da 1324.23 s	22.07	279.232	C18H30O2	7215.87 ± 1349.64	3014.70 ± 1462.69	0.417787	0.00290869
438.06438 Da 152.45 s	2.54	439.072	C21H10N8O2S	2087.22 ± 785.51	7480.24 ± 2435.24	3.58383	0.00293462
503.25586 Da 808.09 s	13.47	504.263	C17H41N7O6S2	7855.82 ± 3560.42	403.19 ± 343.36	0.0513241	0.00313479
354.25564 Da 1126.64 s	18.78	355.263	C24H34O2	2469.49 ± 839.77	8056.80 ± 2704.72	3.26254	0.00426155
555.52345 Da 2060.57 s	34.34	556.531	C35H65N5	22600.99 ± 3933.69	13662.23 ± 2274.96	0.604497	0.00433123
592.26899 Da 1882.01 s	31.37	593.276	C35H36N4O5	49200.65 ± 12227.81	21008.38 ± 8191.81	0.426994	0.0050112
541.50763 Da 2083.59 s	34.73	542.515	C33H67NO4	22790.88 ± 6103.37	10168.20 ± 2740.89	0.446152	0.00544012
207.05345 Da 152.11 s	2.54	190.05	C10H9NO4	25570.42 ± 6269.03	63541.49 ± 19490.748	2.48496	0.00596341
433.18190 Da 41.09 s	0.68	434.189	C25H27N3O2S	5341.48 ± 1544.11	20669.12 ± 8155.62	3.86955	0.00610221
158.06928 Da 37.48 s	0.62	159.077	C6H10N2O3	7551.67 ± 2692.43	28457.35 ± 11021.21	3.76835	0.00617147
296.23550 Da 1940.04 s	32.33	297.243	C18H32O3	7702.12 ± 1687.57	3733.90 ± 1379.14	0.48479	0.00657467
433.18209 Da 59.98 s	1	434.189	C17H31N5O4S2	5266.31 ± 757.58	16788.33 ± 6326.81	3.18787	0.00681756
288.13268 Da 50.79 s	0.85	289.14	C13H16N6O2	12033.62 ± 2901.98	4429.20 ± 3071.89	0.368069	0.00699265
390.27743 Da 1126.66 s	18.78	391.285	C24H38O4	10709.56 ± 4355.51	34271.71 ± 12348.82	3.2001	0.00699441
608.26395 Da 1843.52 s	30.73	609.271	C27H42N6O6P2	6564.87 ± 2009.26	2653.52 ± 840.71	0.404201	0.00706824
221.08932 Da 39.08 s	0.65	222.097	C8H15NO6	7109.79 ± 1495.76	15601.54 ± 4514.48	2.19437	0.00728206
191.05866 Da 216.62 s	3.61	192.066	C10H9NO3	6527.72 ± 2170.44	1924.44 ± 1427.58	0.294811	0.00757638
312.26676 Da 1492.45 s	24.87	313.274	C19H36O3	16451.90 ± 2802.27	10148.57 ± 2218.01	0.616863	0.0077604
161.04802 Da 152.37 s	2.54	162.055	C9H7NO2	60948.49 ± 15275.17	155136.64 ± 51531.83	2.54537	0.00802248
463.26013 Da 1947.11 s	32.45	464.267	C23H37N5O3S	15472.86 ± 2194.28	9504.55 ± 2692.55	0.614272	0.00886882
298.25109 Da 1360.76 s	22.68	299.258	C18H34O3	11300.58 ± 3163.66	5285.36 ± 1513.07	0.467707	0.00894784
548.23205 Da 868.00 s	14.47	549.239	C35H28N6O	8333.91 ± 2391.22	13625.29 ± 1960.61	1.63492	0.00905629
605.44362 Da 1974.39 s	32.91	606.451	C28H55N13S	15136.09 ± 3454.95	8421.91 ± 1962.79	0.556413	0.00964999
717.57634 Da 2060.45 s	34.34	718.583	C41H75N5O5	128754.23 ± 22769.89	80021.28 ± 17757.91	0.621504	0.0097083
592.26901 Da 1902.13 s	31.7	593.276	C36H32N8O	8848.79 ± 2500.37	3802.17 ± 1649.63	0.429683	0.00979368
425.25484 Da 1289.37 s	21.49	426.262	C19H40NO7P	48729.17 ± 12346.70	24418.24 ± 7529.26	0.501101	0.00989954
731.59264 Da 2084.27 s	34.74	732.599	C42H77N5O5	15838.65 ± 3352.62	8241.10 ± 3055.46	0.520316	0.0100828
336.24551 Da 868.53 s	14.48	337.253	C24H32O	3500.78 ± 924.84	7160.19 ± 2003.26	2.04531	0.010587
188.11635 Da 40.98 s	0.68	189.124	C8H16N2O3	3991.13 ± 611.68	9391.51 ± 3203.22	2.35309	0.0106665
568.47128 Da 1884.46 s	31.41	569.479	C34H64O6	11789.04 ± 3461.24	5354.09 ± 2000.84	0.454158	0.0122553
582.48682 Da 1974.42 s	32.91	583.494	C36H62N4O2	40128.74 ± 11373.51	17585.07 ± 8750.31	0.438216	0.0137645
448.23677 Da 1947.14 s	32.45	449.244	C28H28N6	19584.89 ± 2760.67	12971.23 ± 3199.02	0.662308	0.0140081
282.25624 Da 1571.43 s	26.19	283.264	C18H34O2	3191.22 ± 1694.36	9386.41 ± 3577.26	2.94132	0.0140097
213.05168 Da 36.85 s	0.61	214.059	C7H3N9	2680.19 ± 902.23	11833.37 ± 5841.16	4.41511	0.014726
439.27064 Da 1319.07 s	21.98	440.278	C20H42NO7P	13219.61 ± 4115.8	6037.53 ± 2213.15	0.456711	0.01526
439.27039 Da 1360.68 s	22.68	440.278	C20H42NO7P	127477.91 ± 36601.29	62757.65 ± 21090.57	0.492302	0.0154838
453.28604 Da 1492.35 s	24.87	454.293	C21H44NO7P	211571.59 ± 37193.34	137025.66 ± 31662.21	0.647656	0.0157649
372.26694 Da 868.04 s	14.47	373.274	C24H36O3	63489.42 ± 21141.53	126315.32 ± 35434.72	1.98955	0.0159371
159.12614 Da 51.04 s	0.85	160.133	C8H17NO2	12316.34 ± 960.27	6252.39 ± 3893.23	0.50765	0.0164469
440.36584 Da 1525.60 s	25.43	441.373	C30H48O2	254761.11 ± 54904.36	166327.18 ± 20175.62	0.652875	0.0164667
548.23168 Da 856.46 s	14.27	549.239	C34H32N2O5	1988.20 ± 1050.01	7281.62 ± 3352.49	3.66241	0.0167228
446.37663 Da 2062.91 s	34.38	429.373	C29H50O3	22418.12 ± 2923.03	16491.47 ± 2647.59	0.735631	0.0169287
284.23539 Da 1974.53 s	32.91	285.243	C17H32O3	11351.11 ± 3194.08	5164.62 ± 2621.88	0.454988	0.0172243
220.18302 Da 1526.48 s	25.44	221.19	C15H24O	8593.13 ± 1866.75	5638.83 ± 657.81	0.656202	0.01746
430.34529 Da 2074.17 s	34.57	431.352	C28H46O3	30917.01 ± 3920.12	22857.80 ± 3741.92	0.739328	0.017756
176.04754 Da 287.40 s	4.79	177.055	C10H8O3	13331.35 ± 2731.19	8164.68 ± 2201.79	0.612443	0.0185531
465.28570 Da 1496.92 s	24.95	466.293	C23H40N5O3P	1736.77 ± 607.02	6420.22 ± 3146.53	3.69664	0.0192028
144.12628 Da 40.74 s	0.68	145.134	C7H16N2O	6484.30 ± 2085.51	10396.17 ± 1678.56	1.60328	0.0192188
283.09235 Da 40.43 s	0.67	284.1	C11H17N5S2	15841.57 ± 6690.12	5609.12 ± 2109.68	0.354076	0.0193696
246.12194 Da 41.12 s	0.69	247.129	C11H14N6O	5685.17 ± 691.01	12658.39 ± 4785.91	2.22656	0.0203809
260.13757 Da 41.13 s	0.69	261.145	C11H20N2O5	4372.19 ± 362.33	8592.10 ± 2931.26	1.96517	0.0212329
159.12668 Da 39.45 s	0.66	160.134	C8H17NO2	83889.04 ± 45810.17	189910.38 ± 59733.58	2.26383	0.0226043
173.04780 Da 227.38 s	3.79	174.055	C10H7NO2	13271.33 ± 2075.55	19111.69 ± 3591.31	1.44007	0.0226323
541.50765 Da 2077.37 s	34.62	542.515	C26H67N7O2S	10504.71 ± 2515.53	5187.37 ± 2864.91	0.493814	0.0235809
453.28609 Da 1471.01 s	24.52	454.293	C21H44NO7P	11310.55 ± 2602.73	6711.31 ± 2033.16	0.593368	0.0237364
161.04792 Da 221.67 s	3.69	162.055	C9H7NO2	35782.51 ± 24866.96	1625.77 ± 577.51	0.0454349	0.025198
522.51365 Da 2061.32 s	34.36	523.521	C26H66N8S	838.12 ± 433.78	7260.79 ± 4667.17	8.6631	0.0254311
285.26703 Da 1243.93 s	20.73	286.274	C17H35NO2	14842.07 ± 3970.77	8863.67 ± 1910.51	0.597199	0.0265159
312.26661 Da 1776.32 s	29.61	313.274	C19H36O3	4360.78 ± 2353.39	9472.95 ± 2965.93	2.1723	0.027056
390.27747 Da 866.93 s	14.45	391.285	C24H38O4	10281.60 ± 2681.73	20372.23 ± 6981.18	1.98143	0.0271347
218.12692 Da 40.79 s	0.68	219.134	C9H18N2O4	3700.43 ± 1235.36	11703.75 ± 5840.61	3.1628	0.0278718
615.33874 Da 1434.68 s	23.91	616.346	C22H51N9O7P2	2681.12 ± 1279.59	6583.60 ± 2621.83	2.45554	0.0281305
191.05823 Da 227.30 s	3.79	192.065	C10H9NO3	7592.57 ± 1558.65	10669.67 ± 1709.08	1.40528	0.0287786
284.23572 Da 1247.63 s	20.79	285.243	C17H32O3	5998.08 ± 2113.88	2788.14 ± 1167.58	0.464839	0.0288749
408.28825 Da 867.77 s	14.46	409.296	C25H36N4O	2579.82 ± 1183.79	7192.62 ± 3276.31	2.78803	0.0293336
296.23555 Da 1076.20 s	17.94	279.232	C18H32O3	20491.57 ± 11096.75	5396.29 ± 2850.68	0.263342	0.02994
372.26686 Da 1016.74 s	16.95	373.274	C24H36O3	27415.88 ± 13660.69	7860.24 ± 5847.51	0.286704	0.0300822
916.75422 Da 1525.72 s	25.43	917.761	C59H101N2O3P	11386.27 ± 5484.88	4123.56 ± 1223.08	0.362153	0.032375
226.12062 Da 279.23 s	4.65	209.117	C12H18O4	1013.10 ± 535.29	7553.18 ± 5044.43	7.45551	0.0326918
299.28276 Da 1326.84 s	22.11	300.29	C18H37NO2	63922.29 ± 14445.98	43814.83 ± 5983.73	0.685439	0.0330295
304.12782 Da 40.12 s	0.67	305.135	C21H20S	12893.43 ± 5219.61	5948.63 ± 1413.05	0.46137	0.0332009
390.27751 Da 855.51 s	14.26	391.285	C24H38O4	10798.12 ± 5719.17	3260.12 ± 1433.22	0.301915	0.0338055
622.54441 Da 2052.39 s	34.21	623.552	C41H70N2O2	1260.71 ± 680.67	10099.70 ± 6881.01	8.0111	0.0338243
253.24064 Da 1583.58 s	26.39	254.248	C16H31NO	1162.82 ± 386.66	5428.19 ± 3326.89	4.66809	0.0343332
524.25721 Da 868.03 s	14.47	525.264	C25H41N4O4PS	10901.78 ± 3445.61	16713.01 ± 3015.25	1.53305	0.0347971
598.54435 Da 2064.53 s	34.41	599.552	C39H70N2O2	408.64 ± 334.08	4983.56 ± 3608.43	12.1954	0.0355374
453.28629 Da 1451.10 s	24.19	454.294	C21H44NO7P	22967.32 ± 5611.71	13301.56 ± 5292.02	0.579152	0.0365856
298.25108 Da 1318.90 s	21.98	299.258	C18H34O3	14299.65 ± 5534.31	6714.13 ± 2470.45	0.469531	0.0367588
781.56325 Da 2084.76 s	34.75	782.571	C37H80N7O6PS	3070.93 ± 1422.87	10253.01 ± 5570.30	3.33873	0.0370298
213.12225 Da 36.61 s	0.61	214.13	C8H15N5O2	1500.63 ± 366.98	8449.48 ± 5609.30	5.6306	0.0385703
145.05294 Da 227.42 s	3.79	146.06	C9H7NO	31921.43 ± 6134.61	46018.06 ± 9645.72	1.4416	0.0389325
312.26682 Da 1451.26 s	24.19	313.274	C19H36O3	21523.76 ± 5742.25	12188.81 ± 4954.78	0.566296	0.03922
600.55987 Da 2086.62 s	34.78	601.567	C39H72N2O2	772.98 ± 394.59	6848.50 ± 4927.07	8.85978	0.0394229
382.32409 Da 1525.51 s	25.43	383.331	C27H42O	9861.18 ± 2025.71	7091.59 ± 992.05	0.719141	0.0395794
278.22494 Da 1508.18 s	25.14	279.232	C18H30O2	9510.96 ± 4187.15	4312.45 ± 637.52	0.45342	0.0396399
468.32455 Da 1047.98 s	17.47	469.332	C31H40N4	7328.85 ± 4168.38	1653.40 ± 2036.49	0.225603	0.0401426
816.57607 Da 868.06 s	14.47	817.583	C48H80O10	15544.76 ± 10886.36	60254.06 ± 34986.47	3.87617	0.0405396
650.57556 Da 2096.02 s	34.93	651.583	C43H74N2O2	4534.73 ± 880.51	36755.36 ± 26535.61	8.10529	0.0413861
189.13697 Da 37.54 s	0.63	190.144	C9H19NO3	6547.06 ± 2042.49	3648.38 ± 1240.58	0.557255	0.0414639
244.14398 Da 40.86 s	0.68	267.134	C8H24N2O4S	46747.93 ± 26709.67	14013.29 ± 4137.43	0.299763	0.0417031
164.08383 Da 2062.84 s	34.38	165.091	C10H12O2	14096.26 ± 1828.62	10974.96 ± 1831.77	0.778572	0.0423852
351.35046 Da 1988.22 s	33.14	352.358	C23H45NO	4023.71 ± 545.11	22605.02 ± 15427.06	5.61795	0.0426796
662.57559 Da 2093.65 s	34.89	663.583	C44H74N2O2	555.86 ± 461.36	5072.91 ±3731.70	9.12623	0.0430012
206.04339 Da 34.59 s	0.58	207.051	C8H6N4O3	2086.50 ± 1081.92	6365.18 ± 3401.28	3.05065	0.0433424
608.52850 Da 2048.99 s	34.15	609.536	C40H68N2O2	1122.30 ± 214.76	7375.06 ± 5219.10	6.57137	0.0435778
452.09492 Da 37.92 s	0.63	453.102	C10H20N12O3S3	5253.02 ± 2739.87	1870.48 ± 741.65	0.356077	0.0443138
648.56010 Da 2059.08 s	34.32	649.567	C43H72N2O2	2008.64 ± 338.34	15504.92 ± 11361.01	7.71911	0.0449059
284.06869 Da 525.21 s	8.75	285.076	C16H12O5	25229.41 ± 14768.82	7442.55 ± 2964.45	0.294995	0.0458436
295.28774 Da 1855.96 s	30.93	296.295	C19H37NO	813.29 ± 552.88	4430.62 ± 3015.05	5.44773	0.0459473
624.56003 Da 2079.53 s	34.66	625.567	C41H72N2O2	1783.56 ± 208.56	15411.48 ± 11554.02	8.64081	0.0460583
323.31929 Da 1918.46 s	31.97	324.327	C21H41NO	1577.79 ± 143.96	7451.61 ± 4993.85	4.72279	0.0465763
548.52877 Da 2066.34 s	34.44	549.536	C35H68N2O2	1421.99 ± 712.42	13131.64 ± 9955.24	9.23466	0.0469401
467.30169 Da 1512.11 s	25.2	468.309	C15H46N7O5PS	3985.91 ± 982.49	6889.60 ± 2271.96	1.72849	0.0469637
708.56053 Da 2044.98 s	34.08	709.568	C46H77O3P	176.13 ± 352.26	4301.50 ± 3501.34	24.4219	0.0470751
283.09201 Da 51.14 s	0.85	284.099	C11H17N5S2	22203.15 ± 12398.46	7108.70 ± 3933.05	0.320166	0.0488498
359.31931 Da 1967.33 s	32.79	360.327	C24H41NO	2063.98 ± 214.18	8774.28 ± 5781.96	4.25115	0.0489559
574.54385 Da 2072.04 s	34.53	575.551	C35H75O3P	960.01 ± 217.85	7205.11 ± 5408.07	7.5052	0.0498698
