# Supplementary material for: Opioid Addiction and Opioid Receptor Dimerization: Structural Modeling of the OPRD1 and OPRM1 Heterodimer and Its Signaling Pathways
Source: Int J Mol Sci. 2021 Sep 24;22(19):10290. doi: 10.3390/ijms221910290 (PMC8509015; doi:10.3390/ijms221910290)
Supplement: Supplementary file 1 [file ijms-22-10290-s001.zip › Table S3 -Serum-LCMS-original-6-10-21.xlsx]

## Sheet: Sheet4
Table S3: List of plasma significant abundance compounds identified in KO compared to controls mice using ultra high-pressure liquid chromatography-mass spectroscopy (LCMS).
Bucket label	RT	m/z	Formula	MCT2 (-)	MCT (+)	Fold change	P-value
675.41229 Da 1701.21 s	28.35	676.42	C21H50N21O3P	12877.31 ± 480.03	8638.30 ± 826.96	0.670817	2.0682e-05
821.55909 Da 2019.92 s	33.67	822.566	C39H91N5S6	17398.62 ± 1095.04	12245.34 ± 1238.77	0.703811	0.000250117
702.56822 Da 2092.91 s	34.88	703.575	C39H79N2O6P	132290.08 ± 17229.23	240052.30 ± 95316.16	1.81459	0.000443178
699.56549 Da 2084.26 s	34.74	700.573	C34H73N11O2S	47537.54 ± 12805.46	93279.30 ± 10231.95	1.96222	0.000521541
537.51282 Da 2084.00 s	34.73	538.52	C34H67NO3	5671.6 ± 1674.37	11159.13 ± 1203.23	1.96754	0.00070858
799.57266 Da 2005.67 s	33.43	800.58	C45H86NO4PS2	50866.16 ± 3668.39	29863.51 ± 7151.08	0.5871	0.000796338
681.55543 Da 2083.94 s	34.73	682.563	C40H75NO7	16223.24 ± 4666.14	31028.34 ± 3349.01	1.91259	0.0008686
647.41661 Da 1678.51 s	27.98	648.424	C22H53N19S2	11420.45 ± 1169.59	7473.84 ± 993.07	0.654427	0.000880322
635.38016 Da 1588.59 s	26.48	636.387	C27H49N13O3S	36644.92 ± 3877.32	22858.06 ± 3724.07	0.623772	0.000897249
1226.67673 Da 582.69 s	9.71	614.346	C59H98N6O21	43530.11 ± 16866.95	89061.10 ± 9433.55	2.04597	0.00151787
795.54210 Da 1989.48 s	33.16	796.549	C47H77N3O3S2	31086.37 ± 3085.20	21206.37 ± 3367.61	0.682176	0.00252384
607.38557 Da 1577.96 s	26.3	608.393	C30H58NO9P	18862.08 ± 2018.31	12113.97 ± 2398.18	0.642239	0.00259553
595.34909 Da 1530.69 s	25.51	596.356	C29H50N5O6P	133697.16 ± 18815.73	84294.36 ± 15331.14	0.630487	0.0035787
815.56808 Da 1972.84 s	32.88	816.575	C41H82N7O3PS2	166068.61 ± 23976.10	104350.64 ± 19321.12	0.628359	0.00390226
633.36487 Da 1606.95 s	26.78	634.372	C20H39N23O2	13533.12 ± 2375.82	8215.94 ± 1197.14	0.607099	0.00396472
621.36575 Da 1660.90 s	27.68	622.373	C26H47N13O3S	13685.78 ± 2419.97	8283.49 ± 1216.30	0.605262	0.00400968
675.44780 Da 1817.41 s	30.29	676.455	C31H57N13O2S	39214.21 ± 8541.56	21600.91 ± 2592.79	0.550844	0.00425789
661.43219 Da 1767.76 s	29.46	662.439	C31H56N11O3P	9370.30 ± 1973.18	5179.50 ± 798.65	0.552758	0.00431129
673.43262 Da 1686.00 s	28.1	674.44	C31H55N13O2S	18821.31 ± 3712.93	11529.47 ± 213.39	0.612575	0.0044101
621.36523 Da 1577.80 s	26.3	622.372	C29H55N3O9S	8111.23 ± 1921.46	3920.08 ± 937.51	0.483291	0.00441432
631.38582 Da 1675.04 s	27.92	632.393	C26H54N11O3PS	16455.68 ± 2256.95	10205.32 ± 2420.51	0.62017	0.00540943
831.57889 Da 2079.81 s	34.66	832.586	C41H85N9S4	33700.13 ± 6034.01	20084.61 ± 4112.49	0.59598	0.00579472
605.36984 Da 1621.90 s	27.03	606.377	C19H39N23O	28974.90 ± 5359.32	16790.70 ± 3873.72	0.579491	0.00617381
839.56770 Da 1996.68 s	33.28	822.565	C45H81N3O9S	55924.55 ± 8398.95	38078.50 ± 4930.48	0.680891	0.00635715
797.55699 Da 2011.32 s	33.52	798.564	C45H76N5O5P	65585.58 ± 10486.27	40520.48 ± 9153.15	0.617826	0.00696676
837.55234 Da 1970.06 s	32.83	838.56	C46H83N3O4S3	52090.84 ± 6162.09	37650.23 ± 5134.89	0.72278	0.00697579
165.05561 Da 2073.57 s	34.56	166.063	C5H12NO3P	3532.38 ± 2930.19	9446.02 ± 1486.98	2.67412	0.0069884
635.38059 Da 1555.71 s	25.93	636.388	C30H57N3O9S	28483.56 ± 5701.75	17178.22 ± 2731.38	0.603092	0.00722617
815.56569 Da 1946.07 s	32.43	816.573	C41H82N7O3PS2	33400.19 ± 6851.40	18623.18 ± 4713.43	0.557577	0.0074678
797.55668 Da 1976.48 s	32.94	798.564	C38H81N5O8P2	19604.66 ± 3633.761	12757.25 ± 1364.09	0.650726	0.00775064
579.35416 Da 1579.65 s	26.33	580.361	C29H50N5O5P	149293.69 ± 19793.08	101385.25 ± 18893.66	0.679099	0.00805912
691.44300 Da 1706.67 s	28.44	692.45	C31H57N13O3S	23196.56 ± 6040.62	12270.13 ± 1601.54	0.528964	0.00811664
833.57926 Da 1844.75 s	30.75	834.587	C44H84NO11P	21059.48 ± 4334.82	11775.02 ± 3127.35	0.559132	0.00839394
605.36982 Da 1653.86 s	27.56	606.377	C30H56NO9P	45503.30 ± 7535.39	28790.44 ± 6626.91	0.632711	0.0103695
619.38573 Da 1651.42 s	27.52	620.393	C20H41N23O	35254.71 ± 8414.88	19494.56 ± 4446.64	0.552963	0.0106692
705.49579 Da 1982.15 s	33.04	706.503	C33H63N13O2S	19701.06 ± 7604.41	7246.85 ± 845.33	0.367841	0.0116057
675.41162 Da 1615.91 s	26.93	676.419	C30H53N13O3S	20978.79 ± 3487.93	13743.09 ± 2989.58	0.655095	0.0135948
739.48029 Da 1936.88 s	32.28	740.488	C41H74NO4PS2	11940.99 ± 1670.56	9168.79 ± 627.25	0.767841	0.0145092
715.44340 Da 1715.31 s	28.59	716.451	C38H70NO5PS2	8757.75 ± 1811.28	5585.99 ± 942.37	0.637834	0.0145139
168.02814 Da 48.40 s	0.81	169.035	C5H4N4O3	5598.90 ± 1156.42	10420.85 ± 2889.38	1.86123	0.014694
653.39102 Da 1479.84 s	24.66	654.398	C25H56N11O5PS	9856.54 ± 2202.27	6307.61 ± 776.84	0.639942	0.0160775
677.46389 Da 1886.00 s	31.43	678.471	C36H64N5O5P	84794.04 ± 8343.49	67468.27 ± 7785.23	0.795672	0.0161483
693.45803 Da 1766.85 s	29.45	694.465	C24H51N23O2	19217.26 ± 2989.23	14314.35 ± 1234.32	0.74487	0.0162585
701.46305 Da 1805.34 s	30.09	702.47	C26H51N23O	8992.67 ± 2083.25	5842.34 ± 274.38	0.649678	0.0171098
795.50734 Da 1955.82 s	32.6	796.515	C42H75N3O7P2	12235.35 ± 1083.20	9713.09 ± 1293.11	0.793855	0.0173211
649.43247 Da 1762.31 s	29.37	650.44	C34H60N5O5P	15605.84 ± 1619.28	11603.08 ± 2137.30	0.743509	0.0174527
607.38522 Da 1619.34 s	26.99	608.392	C30H58NO9P	65712.13 ± 9799.20	44022.78 ± 10830.61	0.669934	0.0178716
755.47274 Da 1908.64 s	31.81	756.48	C41H74NO5PS2	12203.49 ± 1072.64	9902.57 ± 1121.05	0.811454	0.0179822
842.65158 Da 1999.23 s	33.32	843.659	C48H95N2O3PS2	5944.22 ± 1085.97	8943.38 ± 1793.11	1.50455	0.0211105
813.55309 Da 1987.49 s	33.12	814.56	C44H83N3O4S3	132848.99 ± 26476.49	79540.67 ± 26410.89	0.59873	0.0214482
1460.13186 Da 2099.83 s	35	1461.14	C81H154N9O9PS	4787.51 ± 2811.84	10548.45 ± 2946.65	2.20333	0.0221895
647.38060 Da 1628.12 s	27.14	648.388	C26H54N11O4PS	15764.69 ± 4028.63	9148.96 ± 2633.37	0.580346	0.0250926
551.39602 Da 1870.88 s	31.18	552.403	C28H58NO7P	138209.61 ± 58236.95	56507.61 ± 14310.16	0.408854	0.0260549
663.44749 Da 1865.74 s	31.1	664.455	C28H62N11O3PS	26344.20 ± 5025.99	19209.52 ± 1474.18	0.729175	0.026073
1731.94070 Da 590.35 s	9.84	578.321	C83H18N8O34P2	31753.36 ± 10021.26	55832.88 ± 14597.49	1.75833	0.0262534
813.55165 Da 1934.90 s	32.25	814.559	C33H76N13O6PS	24554.04 ± 3939.74	16633.05 ± 4290.77	0.677406	0.0262655
773.52410 Da 1957.56 s	32.63	774.531	C39H76N5O6PS	20772.89 ± 5226.20	10269.61 ± 5812.53	0.494375	0.0276058
637.39580 Da 1625.63 s	27.09	638.403	C22H55N9O12	9166.43 ± 2617.43	5263.96 ± 1272.63	0.574265	0.0278517
106.04176 Da 255.47 s	4.26	107.049	C7H6O	24234.36 ± 789.42	25456.21 ± 479.24	1.05042	0.0294333
667.40685 Da 1581.85 s	26.36	668.414	C35H53N7O6	10946.04 ± 3090.21	6473.54 ± 1380.76	0.591405	0.0295843
651.37534 Da 1534.31 s	25.57	652.383	C27H49N13O4S	9445.86 ± 1893.70	6111.82 ± 1683.42	0.647037	0.0301001
873.60681 Da 1994.81 s	33.25	874.614	C47H84N7O4PS	10326.13 ± 3155.43	3378.89 ± 4237.01	0.327217	0.0301741
649.39621 Da 1644.21 s	27.4	650.403	C31H59N3O9S	16532.92 ± 3152.84	11573.37 ± 2194.44	0.70002	0.0325055
689.42702 Da 1751.43 s	29.19	690.434	C43H63NO2S2	10924.72 ± 1635.30	8288.59 ± 1233.20	0.758701	0.032916
549.38015 Da 1726.40 s	28.77	550.387	C28H56NO7P	69000.09 ± 20374.44	40252.71 ± 9628.87	0.583372	0.0341037
567.35427 Da 1528.13 s	25.47	568.362	C21H50N11O3PS	19035.66 ± 4058.34	12380.8 ± 3284.07	0.6504	0.0342049
657.40144 Da 1871.35 s	31.19	658.409	C23H51N19S2	9274.54 ± 1572.89	6310.04 ± 1777.04	0.680362	0.0370368
757.52978 Da 1973.81 s	32.9	758.537	C34H87N5S6	10656.56 ± 5404.65	2813.35 ± 3476.61	0.264002	0.0405026
651.37516 Da 1479.73 s	24.66	652.382	C20H41N23O3	9900.34 ± 2574.01	5960.97 ± 1980.78	0.602098	0.0414751
477.32258 Da 1783.08 s	29.72	478.33	C24H48NO6P	18776.34 ± 930.21	17080.57 ± 1043.99	0.909686	0.0414934
1484.13235 Da 2093.38 s	34.89	1485.14	C79H28N10O23	7744.11 ± 4459.52	14382.91 ± 3249.49	1.85727	0.0427543
962.63498 Da 1683.40 s	28.06	963.642	C30H74N32O3S	2924.73 ± 984.51	7079.99 ± 3371.82	2.42073	0.0455361
663.44760 Da 1838.51 s	30.64	664.455	C23H49N23O	15388.40 ± 1929.11	12543.32 ± 1439.27	0.815115	0.0456621
617.37011 Da 1765.56 s	29.43	618.377	C26H51N9O6S	13927.50 ± 2805.11	9550.78 ± 2471.95	0.68575	0.0473274
206.02159 Da 317.81 s	5.3	207.029	C10H6O5	9303.71 ± 1880.26	6307.99 ± 1736.11	0.678009	0.0473317
190.06943 Da 34.04 s	0.57	191.077	C5H10N4O4	12030.10 ± 1972.57	15653.58 ± 2432.44	1.3012	0.0493774
609.36490 Da 1543.07 s	25.72	610.372	C29H56NO10P	110749.18 ± 28947.62	71304.31 ± 18154.01	0.643836	0.0497824
