# Supplementary material for: Opioid Addiction and Opioid Receptor Dimerization: Structural Modeling of the OPRD1 and OPRM1 Heterodimer and Its Signaling Pathways
Source: Int J Mol Sci. 2021 Sep 24;22(19):10290. doi: 10.3390/ijms221910290 (PMC8509015; doi:10.3390/ijms221910290)
Supplement: Supplementary file 1 [file ijms-22-10290-s001.zip › Table S4 _plasma polar-normalized-1.xlsx]

## Sheet: Sheet1
Table S4: List of plasma polar significant abundance metabolites identified in KO compared to controls mice gas chromatography-mass spectroscopy (MC-MS).
Table S4: List of plasma polar significant abundance metabolites identified in MCT2 (+) compared to MCT2 (-) mice gas chromatography-mass spectroscopy (MC-MS).	MCT2 (-)	MCT2 (+)	Fold Change	P-value	Metabolic pathway
Myo-Inositol	216.79 ± 40.89	580.86 ± 123.71	2.67929	0.000517162	Inositol Phosphate Metabolism
240.1(20.5286,Unknown)	49.07 ± 13.06	27.91 ± 6.05	0.568775	0.018762	NA
204.2(33.1118,Unknown)	20.66 ± 5.59	31.41 ± 7.24	1.51959	0.0469908	NA
D-(+)-Glucose	436.41 ± 28.06	539.36 ± 74.81	1.23593	0.0327581	Starch and Sucrose Metabolism
