# Supplementary material for: Opioid Addiction and Opioid Receptor Dimerization: Structural Modeling of the OPRD1 and OPRM1 Heterodimer and Its Signaling Pathways
Source: Int J Mol Sci. 2021 Sep 24;22(19):10290. doi: 10.3390/ijms221910290 (PMC8509015; doi:10.3390/ijms221910290)
Supplement: Supplementary file 1 [file ijms-22-10290-s001.zip › Table S5-plasma nonpolar-Normalized-1.xlsx]

## Sheet: Sheet1
Table S5: List of plasma non-polar significant abundance metabolites identified in KO compared to controls mice gas chromatography-mass spectroscopy (GC-MS).
IDs	MCT2 (-)	MCT2 (+)	Fold change	P-value	Metabolic pathway
214.2(55.349, Cholesterol-	2.71 ± 0.78	6.57 ± 2.41	2.42896	0.0160677	Bile Acid Biosynthesis
188.1(16.6529,Unknown)	1.35 ± 0.08	1.05 ± 0.15	0.777703	0.00927551
456.4(56.9157,Unknown)	3.96 ± 0.23	1.25 ± 1.171	0.315106	0.00186167
