# Supplementary material for: Opioid Addiction and Opioid Receptor Dimerization: Structural Modeling of the OPRD1 and OPRM1 Heterodimer and Its Signaling Pathways
Source: Int J Mol Sci. 2021 Sep 24;22(19):10290. doi: 10.3390/ijms221910290 (PMC8509015; doi:10.3390/ijms221910290)
Supplement: Supplementary file 1 [file ijms-22-10290-s001.zip › Table S6 -Fecal polar-normalized-1-6-10-21.xlsx]

## Sheet: Sheet1
Table S6: List of fecal polar significant abundance metabolites identified in KO compared to controls mice gas chromatography-mass spectroscopy (MC-MS).
IDs	MCT2 (-)	MCT2 (+)	fold change	p-value	Metabolic Pathway
Xylulose	53.27 ± 8.21	15.82 ± 5.42	0.297037	3.30181e-05	Tryptophan Metabolism
Xylose	15.79 ± 1.41	7.75 ± 1.67	0.491153	8.44179e-05	Nucleotide Sugars Metabolism
259.2(43.3073,Unknown)	13.64 ± 2.08	5.91 ± 1.77	0.432662	0.000233359
192.1(30.6841,Unknown)	43.6 ± 17.51	11.42 ± 4.38	0.261945	0.0021981
234.1(39.681,Unknown)	5.98 ± 2.62	25.52 ± 9.52	4.26222	0.00332812
Valeric acid	3114.87 ± 1319.24	121.33 ± 16.72	0.0389527	0.00429782	Valine, Leucine, and Isoleucine Degradation
233.2(23.3887,Unknown)	12.11 ± 3.35	4.62 ± 2.54	0.381515	0.00518203
233.2(39.6996,Unknown)	31.81 ± 16.17	110.82 ± 42.14	3.48494	0.00587587
245.1(33.1096,Unknown)	26.25 ± 10.89	11.91 ± 3.67	0.453606	0.0114215
230.2(45.7577,Unknown)	28.21 ± 9.12	12.19 ± 7.07	0.432251	0.0145766
378.2(41.7132,Unknown)	5.29 ± 2.45	21.51 ± 10.93	4.06107	0.0183664
D-(-)-Ribose	110.13 ± 16.67	328.38 ± 151.59	2.98154	0.0209829	Purine Metabolism
Pyroglutamic Acid	372.51 ± 104.91	1279.56 ± 622.53	3.43503	0.0220237	Glutathione Metabolism
L-Glutamic Acid	9.26 ± 4.71	120.73 ± 80.83	13.025	0.0263841	Glutamate Metabolism
218.1(33.171,Unknown)	12.43 ± 4.81	4.46 ± 2.01	0.35873	0.0324749
242.2(35.1632,Unknown)	9.41 ± 2.94	24.41 ± 11.77	2.59276	0.0335053
Ferulic Acid	7.15 ± 1.27	4.44 ± 1.61	0.621524	0.0339295	Purine Metabolism
Malic Acid	51.65 ± 15.51	32.41 ± 9.56	0.62751	0.0341897	Transfer of Acetyl Groups into Mitochondria
231.2(30.9727,Unknown)	20.99 ± 2.77	26.38 ± 3.43	1.25671	0.0345818
Glycolic Acid	12.27 ± 3.11	8.23 ± 2.09	0.670591	0.0362679	Tyrosine Metabolism
L-Alanine	144.91 ± 34.05	558.91 ± 351.71	3.85704	0.0433523	Glutathione Metabolism
Propionic Acid	46.86 ± 10.84	69.72 ± 19.33	1.48767	0.0488595	Tryptophan Metabolism
