# Supplementary material for: Opioid Addiction and Opioid Receptor Dimerization: Structural Modeling of the OPRD1 and OPRM1 Heterodimer and Its Signaling Pathways
Source: Int J Mol Sci. 2021 Sep 24;22(19):10290. doi: 10.3390/ijms221910290 (PMC8509015; doi:10.3390/ijms221910290)
Supplement: Supplementary file 1 [file ijms-22-10290-s001.zip › Table S7 _fecal nonpolar-Normalized-1.xlsx]

## Sheet: Sheet1
Table S7:List of fecal non-polar significant abundance metabolites identified in KO compared to controls mice gas chromatography-mass spectroscopy (GC-MS).
FileName	MCT2 (-)	MCT2 (+)	Fold change	P-value	Metabolic pathway
385.3(55.6129,Unknown)	6.92 ± 31.39	2.63 ± 0.81	0.380677	0.000267059
Pentadecanoic Acid	64.46 ± 34.35	32.85 ± 6.62	0.50964	0.00572387	Acylcarnitine 15-(3,4-dimethyl-5-pentylfuran-2-yl)pentadecanoylcarnitine
205.2(43.9278,Unknown)	0.51 ± 0.35	1.45 ± 0.28	2.87175	0.00615304
282.1(16.1952,Unknown)	0.87 ± 3.04	1.09 ± 0.09	1.26144	0.00817286
Inositol-2-phosphate	6.61 ± 1.93	2.39 ± 0.48	0.362076	0.00990729	Inositol Phosphate Metabolism
216.2(55.6353,Unknown)	5.73 ± 1.24	2.88 ± 0.67	0.504139	0.013978
439.4(51.0926,Unknown)	5.76 ± 1.35	2.55 ± 1.31	0.443678	0.0233014
208.1(50.649,Unknown)	3.79 ± 2.33	1.43 ± 0.99	0.377866	0.0296222
1-Hexacosanol	7.72 ± 2.09	3.62 ± 1.19	0.469589	0.037442	Arachidonic Acid Metabolism
n-Octacosanol	11.11 ± 4.36	5.52 ± 3.18	0.496467	0.0374656	Amino Sugar Metabolism
257.2(56.1379,Unknown)	2.58 ± 0.89	1.18 ± 0.32	0.459476	0.0408385
Tetradecanoic Acid	1.98 ± 4.99	1.59 ± 0.41	0.80278	0.0423461	Fatty Acid Biosynthesis
n-Triacontanol	10.86 ± 7.43	3.79 ± 3.54	0.349368	0.0483956	Amino Sugar Metabolism
